# Supplementary material for: Yeast-Derived Glucan Particles: Biocompatibility, Efficacy, and Immunomodulatory Potential as Adjuvants and Delivery Systems
Source: Pharmaceutics. 2025 Aug 8;17(8):1032. doi: 10.3390/pharmaceutics17081032 (PMC12388970; doi:10.3390/pharmaceutics17081032)
Supplement: Supplementary file 1 [file pharmaceutics-17-01032-s001.zip]

Archive with 1 entries (1 files):
- pharmaceutics-3793922-supplementary.pdf
